# Supplementary material for: Environmental drivers of Cheirogaleidae population density: Remarkable resilience of Madagascar’s smallest lemurs to habitat degradation
Source: Ecol Evol. 2021 May 2;11(11):5874–91. doi: 10.1002/ece3.7449 (PMC8207435; doi:10.1002/ece3.7449)
Supplement: Supplementary file 2 — Appendix S2 [file ECE3-11-5874-s005.xlsx]

## Sheet: Genera
NDVI								Elevation
Genus	S	P	Rho	N	Z	Vz		Genus	S	P	Rho	N	Z	Vz
Microcebus	872310	2.747e-05	-0.326992	158	-0.339456	0.00645161		Microcebus	904020	1.187e-06	-0.37523	158	-0.394497	0.00645161
Mirza	1123.9	0.2362	0.270174	21	0.277051	0.0555556		Mirza	1482.5	0.8724	0.0373165	21	0.0373338	0.0555556
Allocebus	21.579	0.8996	-0.0789474	5	-0.079112	0.5		Allocebus	8.9474	0.334	0.552632	5	0.622162	0.5
Cheirogaleus	72525	0.006453	-0.324897	69	-0.337112	0.0151515		Cheirogaleus	78714	0.0001675	-0.437965	69	-0.46971	0.0151515
Phaner	3708.9	0.0335	-0.426495	25	-0.455605	0.0454545		Phaner	3643.4	0.04677	-0.401326	25	-0.425229	0.0454545
LAI								Temperature
Genus	S	P	Rho	N	Z	Vz		Genus	S	P	Rho	N	Z	Vz
Microcebus	1010420	3.463e-13	-0.537089	158	-0.600056	0.00645161		Microcebus	513724	0.005813	0.218503	158	0.222084	0.00645161
Mirza	1637.7	0.7847	-0.0634361	21	-0.0635214	0.0555556		Mirza	636.75	0.005195	0.586528	21	0.672357	0.0555556
Allocebus	13.158	0.5731	0.342105	5	0.356475	0.5		Allocebus	13.118	0.5707	0.344124	5	0.358763	0.5
Cheirogaleus	74575	0.002217	-0.362344	69	-0.379582	0.0151515		Cheirogaleus	28523	3.142e-05	0.478931	69	0.521596	0.0151515
Phaner	3739.3	0.02845	-0.438202	25	-0.470003	0.0454545		Phaner	1496.7	0.0345	0.424335	25	0.452968	0.0454545
HFP								Precipitation
Genus	S	P	Rho	N	Z	Vz		Genus	S	P	Rho	N	Z	Vz
Microcebus	465087	0.000192	0.292491	158	0.301288	0.00645161		Microcebus	886908	6.895e-06	-0.349199	158	-0.364531	0.00645161
Mirza	1548.1	0.9821	-0.0052288	21	-0.00522885	0.0555556		Mirza	522.61	0.001114	0.660642	21	0.793951	0.0555556
Allocebus	13.158	0.5731	0.342105	5	0.356475	0.5		Allocebus	13.118	0.5707	0.344124	5	0.358763	0.5
Cheirogaleus	47954	0.3102	0.123964	69	0.124605	0.0151515		Cheirogaleus	75210	0.00155	-0.373954	69	-0.393012	0.0151515
Phaner	1955.9	0.2325	0.24773	25	0.252993	0.0454545		Phaner	3991.9	0.005819	-0.535362	25	-0.597631	0.0454545
