# Supplementary material for: Environmental drivers of Cheirogaleidae population density: Remarkable resilience of Madagascar’s smallest lemurs to habitat degradation
Source: Ecol Evol. 2021 May 2;11(11):5874–91. doi: 10.1002/ece3.7449 (PMC8207435; doi:10.1002/ece3.7449)
Supplement: Supplementary file 3 — Appendix S3 [file ECE3-11-5874-s002.xlsx]

## Sheet: Microcebus
AIC	BIC	LogLik	Deviance	df
622.096	664.973	-297.048	594.096	144
Fixed Effects								Random Effects
Variable	Estimate	SE	Z	P	GVIF			Variable	Variance	SD
Intercept	2.52449	7.46865	0.338	0.735355				Density Method	3.054e-12	1.747e-06
Elevation	-0.03442	0.16124	-0.213	0.830953	1.60763			Season	2.78e-12	1.667e-06
NDVI	1.03688	0.50957	2.035	0.04187	1.44419			Sampling Method	1.175e-13	3.428e-07
LAI	-1.59326	0.67812	-2.35	0.018798	2.03437
HFP	1.53692	0.46165	3.329	0.000871	1.17031
Temperature	-0.23925	3.37825	-0.071	0.943541	2.36117
Precipitation	-0.73169	0.59656	-1.227	0.220001	2.09825
Forest Type	-0.5905	0.4674	-1.263	0.206451	1.59123

## Sheet: Mirza
AIC	BIC	LogLik	Deviance	df
68.3288	80.863	-22.1644	44.3288	9
Fixed Effects								Random Effects
Variable	Estimate	SE	Z	P	GVIF			Variable	Variance	SD
Intercept	-166.307	2.7251	-61.029	<0.0001				Density Method	2.197e-10	1.482e-05
Elevation	0.2369	0.6245	0.379	0.704	2.13556			Season	0	0
NDVI	-0.7719	1.4047	-0.55	0.583	2.42878			Sampling Method	1.783e-10	1.335e-05
LAI	-0.6863	1.7839	-0.385	0.7	1.31083
HFP	0.3033	1.3512	0.224	0.822	1.55897
Temperature	58.1763	1.5864	36.673	<0.0001	3.09775
Precipitation	8.5496	1.5746	5.43	<0.0001	4.19803
Forest Type	-1.2048	0.7485	-1.61	0.107	2.58405

## Sheet: Cheirogaleus
AIC	BIC	LogLik	Deviance	df
214.063	243.107	-94.0316	188.063	56
Fixed Effects								Random Effects
Variable	Estimate	SE	Z	P	GVIF			Variable	Variance	SD
Intercept	-14.8328	15.387	-0.964	0.335				Density Method	0	0
Elevation	-0.4439	0.3158	-1.406	0.16	1.86803			Season	0	0
NDVI	0.1104	1.1564	0.095	0.924	1.82986			Sampling Method	5.263e-15	7.254e-08
LAI	-1.3906	0.9846	-1.412	0.158	1.84753
HFP	-0.2651	0.803	-0.33	0.741	1.20554
Temperature	6.5253	7.2728	0.897	0.37	3.1606
Precipitation	0.3324	1.6908	0.197	0.844	2.12496
Forest Type	0.6844	0.9982	0.686	0.493	2.024

## Sheet: Phaner
AIC	BIC	LogLik	Deviance	df
91.2222	105.849	-33.6111	67.2222	13
Fixed Effects								Random Effects
Variable	Estimate	SE	Z	P	GVIF			Variable	Variance	SD
Intercept	-137.419	3.63788	-37.774	<0.0001				Density Method	4.421	2.103
Elevation	-0.03896	0.6173	-0.063	0.9497	2.16298			Season	1.616	1.271
NDVI	3.00181	1.66409	1.804	0.0713	2.04899			Sampling Method	1.711e-10	1.308e-05
LAI	2.38919	1.52523	1.566	0.1172	1.39761
HFP	2.36675	1.72569	1.371	0.1702	1.34708
Temperature	57.2984	2.49573	22.959	<0.0001	3.12289
Precipitation	-1.71192	2.28972	-0.748	0.4547	3.18305
Forest Type	-0.62181	2.06865	-0.301	0.7637	1.39847
