# Supplementary material for: Environmental drivers of Cheirogaleidae population density: Remarkable resilience of Madagascar’s smallest lemurs to habitat degradation
Source: Ecol Evol. 2021 May 2;11(11):5874–91. doi: 10.1002/ece3.7449 (PMC8207435; doi:10.1002/ece3.7449)
Supplement: Supplementary file 4 — Appendix S4 [file ECE3-11-5874-s001.xlsx]

## Sheet: Sheet1
Levene's Tests for Homogeneity						GLM
Group	F	df1	df2	P		Group	F	df1	df2	P
Microcebus	0.3276	1	156	0.5679		Microcebus	12.06	1	145	0.0006
Mirza	0.7096	1	19	0.4101		Mirza	19.11	1	14	0.0006
Cheirogaleus	0.1817	1	67	0.6713		Cheirogaleus	0.796	1	61	0.3757
Phaner	0.2483	1	23	0.623		Phaner	1.113	1	18	0.3054
