# Supplementary material for: Environmental drivers of Cheirogaleidae population density: Remarkable resilience of Madagascar’s smallest lemurs to habitat degradation
Source: Ecol Evol. 2021 May 2;11(11):5874–91. doi: 10.1002/ece3.7449 (PMC8207435; doi:10.1002/ece3.7449)
Supplement: Supplementary file 5 — Appendix S5 [file ECE3-11-5874-s003.xlsx]

## Sheet: MetaAnalysis Results
MetaAnalysis Model	Q-Test of Heterogeneity			Model
	df	Q	P	Estimate	SE	Z	P	CI Lower	CI Upper
NDVI	4	6.9511	0.1385	-0.2623	0.1086	-2.4165	0.0157	-0.4751	-0.0496
LAI	4	7.3978	0.1163	-0.4195	0.1039	-4.0389	<0.0001	-0.6231	-0.216
HFP	4	2.559	0.6341	0.2255	0.0675	3.3396	0.0008	0.0932	0.3578
Elevation	4	5.7519	0.2185	-0.3787	0.0617	-6.1407	<0.0001	-0.4995	-0.2578
Temperature	4	6.5828	0.1596	0.413	0.1039	3.9751	<0.0001	0.2094	0.6167
Precipitation	4	25.5636	<0.0001	-0.1119	0.2703	-0.4139	0.6789	-0.6416	0.4179

## Sheet: Genus Results
Genus	NDVI			LAI			HFP			Elevation			Temperature			Precipitation
	Z	CI Lower	CI Upper	Z	CI Lower	CI Upper	Z	CI Lower	CI Upper	Z	CI Lower	CI Upper	Z	CI Lower	CI Upper	Z	CI Lower	CI Upper
Microcebus	-0.34	-0.5	-0.18	-0.6	-0.76	-0.44	0.3	0.14	0.46	-0.39	-0.55	-0.24	0.22	0.06	0.38	-0.36	-0.52	-0.21
Mirza	0.28	-0.18	0.74	-0.06	-0.53	0.4	-0.01	-0.47	0.46	0.04	-0.42	0.5	0.67	0.21	1.13	0.79	0.33	1.26
Allocebus	-0.08	-1.47	1.31	0.36	-1.03	1.74	0.36	-1.03	1.74	0.62	-0.76	2.01	0.36	-1.03	1.74	0.36	-1.03	1.74
Cheirogaleus	-0.34	-0.58	0.1	-0.38	-0.62	-0.14	0.12	-0.12	0.37	-0.47	-0.71	-0.23	0.52	0.28	0.76	-0.39	-0.63	-0.15
Phaner	-0.46	-0.87	-0.04	-0.47	-0.89	-0.05	0.25	-0.16	0.67	-0.43	-0.84	-0.01	0.45	0.04	0.87	-0.6	-1.02	-0.18

## Sheet: Genus Comparisons
	NDVI
	Microcebus	Mirza	Allocebus	Cheirogaleus	Phaner
Microcebus		*
Mirza	*
Allocebus
Cheirogaleus
Phaner
	LAI
	Microcebus	Mirza	Allocebus	Cheirogaleus	Phaner
Microcebus
Mirza
Allocebus
Cheirogaleus
Phaner
	HFP
	Microcebus	Mirza	Allocebus	Cheirogaleus	Phaner
Microcebus
Mirza
Allocebus
Cheirogaleus
Phaner
	Elevation
	Microcebus	Mirza	Allocebus	Cheirogaleus	Phaner
Microcebus
Mirza
Allocebus
Cheirogaleus
Phaner
	Temperature
	Microcebus	Mirza	Allocebus	Cheirogaleus	Phaner
Microcebus
Mirza
Allocebus
Cheirogaleus
Phaner
	Precipitation
	Microcebus	Mirza	Allocebus	Cheirogaleus	Phaner
Microcebus		*
Mirza	*			*	*
Allocebus
Cheirogaleus		*
Phaner		*
